# Supplementary material for: Global, Regional and National Burden of Human Cystic Echinococcosis from 1990 to 2019: A Systematic Analysis for the Global Burden of Disease Study 2019
Source: Trop Med Infect Dis. 2024 Apr 17;9(4):87. doi: 10.3390/tropicalmed9040087 (PMC11054543; doi:10.3390/tropicalmed9040087)
Supplement: Supplementary file 1 [file tropicalmed-09-00087-s001.zip]

Archive with 1 entries (1 files):
- tropicalmed-2840992-supplementary.pdf
